# Supplementary material for: Geographical diet variations and microbial diversity: insights into François' langur’s adaptive strategies
Source: mSphere. 2026 Feb 24;11(3):e00594-25. doi: 10.1128/msphere.00594-25 (PMC13041530; doi:10.1128/msphere.00594-25)
Supplement: Supplemental tables — Tables S1-S3. [file msphere.00594-25-s0001.xlsx]

## Sheet: Information on Fecal Sample Col
Table S1 Information on Fecal Sample Collection from François' Langurs
Sample ID	Group	Region	Age	Sex
D-1	DSH1	DSH	＞3	male
D-2	DSH1	DSH	＞3	female
D-3	DSH1	DSH	＞3	female
D-4	DSH1	DSH	＞3	female
D-5	DSH1	DSH	＞3	female
D-6	DSH1	DSH	＞3	female
D-7	DSH2	DSH	＞3	male
D-8	DSH2	DSH	＞3	female
D-9	DSH2	DSH	＞3	female
D-10	DSH2	DSH	＞3	female
D-11	DSH2	DSH	＞3	female
D-12	DSH2	DSH	＞3	female
M-1	MYH1	MYH	＞3	male
M-2	MYH1	MYH	＞3	female
M-3	MYH1	MYH	＞3	female
M-4	MYH1	MYH	＞3	female
M-5	MYH1	MYH	＞3	female
M-6	MYH1	MYH	＞3	female
M-7	MYH1	MYH	＞3	female
M-8	MYH1	MYH	＞3	female
M-9	MYH1	MYH	＞3	female
M-10	MYH2	MYH	＞3	male
M-11	MYH2	MYH	＞3	female
M-12	MYH2	MYH	＞3	female
M-13	MYH2	MYH	＞3	female
M-14	MYH2	MYH	＞3	female
M-15	MYH2	MYH	＞3	female

## Sheet: vegetation quadrats
Table S2 vegetation quadrats
region	group	species	amount
DSH	DSH1	Carpinus pubescens Burkill	6
DSH	DSH1	Castanea seguinii Dode	1
DSH	DSH1	Keteleeria pubescens W. C. Cheng & L. K. Fu	1
DSH	DSH1	Quercus phillyraeoides A. Gray	1
DSH	DSH1	Sapindus mukorossi Gaertn.	2
DSH	DSH1	Broussonetia papyrifera (L.) L'Hér. ex Vent.	1
DSH	DSH1	Lindera communis Hemsl	3
DSH	DSH1	Cupressus funebris Endl.	1
DSH	DSH1	Nandina domestica	2
DSH	DSH1	Berberis julianae Schneid.	5
DSH	DSH1	Acer fabri Hance	2
DSH	DSH1	Buxus sinica (Rehder & E. H. Wilson) M. Cheng	2
DSH	DSH1	Cinnamomum cassia (L.) D. Don	1
DSH	DSH1	Hypericum monogynum L.	1
DSH	DSH1	Machilus chuanchienensis S. K. Lee	2
DSH	DSH1	Carex cruciata Wahlenb.	20
DSH	DSH1	Selaginella sinensis (Desv.) Spring	9
DSH	DSH1	Arthraxon hispidus (Thunb.) Makino	6
DSH	DSH1	Epimedium brevicornu Maxim.	6
DSH	DSH1	Rosa cymosa Tratt.	1
DSH	DSH1	Vitis heyneana Roem. & Schult.	1
DSH	DSH2	Stachyurus himalaicus Hook. f. & Thomson ex Benth. J. Proc. Linn. Soc.	2
DSH	DSH2	Machilus salicina Hance	3
DSH	DSH2	Sloanea sinensis (Hance) Hemsl.	1
DSH	DSH2	Cornus controversa Hemsl.	6
DSH	DSH2	Eurya nitida Korthals	4
DSH	DSH2	Litsea elongata var. faberi (Hemsl.) Yen C. Yang & P. H. Huang	6
DSH	DSH2	Rhus punjabensis var. sinica (Diels) Rehder & E. H. Wilson	1
DSH	DSH2	Celtis sinensis Pers.	2
DSH	DSH2	Lindera communis Hemsl	2
DSH	DSH2	Elatostema grandidentatum W. T. Wang	25
DSH	DSH2	Iris tectorum Maxim.	7
DSH	DSH2	Arthraxon hispidus (Thunb.) Makino	3
DSH	DSH2	Carex capilliformis Franch.	1
DSH	DSH2	Dryopteris erythrosora (D. C. Eaton) Kuntze	2
DSH	DSH2	Cyrtomium macrophyllum (Makino) Tagawa	4
DSH	DSH2	Arthraxon prionodes (Steud.) Dandy	15
DSH	DSH2	Solanum lyratum Thunb.	2
DSH	DSH2	Woodwardia japonica (L. f.) Sm.	1
DSH	DSH2	Albizia kalkora (Roxb.) Prain	1
DSH	DSH2	Toona sinensis (Juss.) Roem.	1
DSH	DSH2	Celastrus gemmatus Loes.	1
DSH	DSH2	Asparagus cochinchinensis (Lour.) Merr.	1
DSH	DSH2	Vitis vinifera L.	1
DSH	DSH2	Choerospondias axillaris (Roxb.) B. L. Burtt & A. W. Hill	5
MYH	MYH1	Cornus controversa Hemsl.	4
MYH	MYH1	Zelkova schneideriana Hand.-Mazz.	5
MYH	MYH1	Broussonetia papyrifera (L.) L'Hér. ex Vent.	1
MYH	MYH1	Triadica sebifera (L.) Small	4
MYH	MYH1	Celtis sinensis Pers.	3
MYH	MYH1	Coriaria napalensis Wall.	2
MYH	MYH1	Quercus acutissima Carruth.	1
MYH	MYH1	Vitex negundo L.	30
MYH	MYH1	Viburnum chinshanense Graebn.	17
MYH	MYH1	Mallotus tenuifolius Pax	8
MYH	MYH1	Alangium chinense (Lour.) Harms	4
MYH	MYH1	Ligustrum sinense Lour.	1
MYH	MYH1	Zanthoxylum scandens Blume	1
MYH	MYH1	Miscanthus sinensis Andersson	28
MYH	MYH1	Carex capilliformis Franch.	15
MYH	MYH1	Rubia cordifolia L.	3
MYH	MYH1	Pilea notata C. H. Wright	18
MYH	MYH1	Artemisia annua L.	6
MYH	MYH1	Clinopodium chinense (Benth.) Kuntze	5
MYH	MYH1	Corydalis edulis Maxim.	2
MYH	MYH1	Lycoris radiata (L'Hér.) Herb.	4
MYH	MYH1	Pteris multifida Poir.	11
MYH	MYH1	Causonis japonica (Thunb.) Raf.	6
MYH	MYH1	Selaginella sinensis (Desv.) Spring	20
MYH	MYH1	Arachniodes exilis (Hance)Ching	5
MYH	MYH1	Crepidiastrum sonchifolium (Bunge) Pak & Kawano	2
MYH	MYH1	Anemone hupehensis (Lemoine) Lemoine	20
MYH	MYH1	Chrysanthemum indicum L.	15
MYH	MYH1	Berchemia sinica C. K. Schneid.	5
MYH	MYH1	Rubus ichangensis Hemsl. & Kuntze	6
MYH	MYH1	Lonicera macrantha (D. Don) Spreng.	2
MYH	MYH1	Derris taiwaniana (Hayata) Z. Q. Song	1
MYH	MYH2	Sapindus mukorossi Gaertn.	8
MYH	MYH2	Zelkova schneideriana Hand.-Mazz.	1
MYH	MYH2	Elaeocarpus japonicus Siebold & Zucc.	1
MYH	MYH2	Paraboea crassifolia (Hemsl.) Burtt	11
MYH	MYH2	Choerospondias axillaris (Roxb.) B. L. Burtt & A. W. Hill	3
MYH	MYH2	Clerodendrum mandarinorum Diels	1
MYH	MYH2	Schima superba Gardner & Champ.	2
MYH	MYH2	Lindera communis Hemsl	36
MYH	MYH2	Machilus microcarpa Hemsl.	12
MYH	MYH2	Quercus myrsinifolia Blume	12
MYH	MYH2	Picrasma quassioides (D. Don) Benn.	2
MYH	MYH2	Viburnum propinquum Hemsl.	7
MYH	MYH2	Daphne odora Thunb. in Murray	3
MYH	MYH2	Clausena dunniana H. Lév.	10
MYH	MYH2	Carpinus pubescens Burkill	3
MYH	MYH2	Quercus phillyraeoides A. Gray	4
MYH	MYH2	Cotinus coggygria var. laevis (Wall. ex G. Don) Engl.	6
MYH	MYH2	Carpinus turczaninowii Hance	5
MYH	MYH2	Spiraea chinensis Maxim.	6
MYH	MYH2	Pittosporum glabratum var. neriifolium Rehder & E. H. Wilson	5
MYH	MYH2	Mallotus repandus (Willd.) Müll. Arg.	3
MYH	MYH2	Cymbidium goeringii (Rchb. f.) Rchb. f.	25
MYH	MYH2	Cymbidium lancifolium Hook.	9
MYH	MYH2	Carex capilliformis Franch.	40
MYH	MYH2	Carex cruciata Wahlenb.	8
MYH	MYH2	Lophatherum gracile Brongn.	2
MYH	MYH2	Lilium brownii F. E. Br. ex Miellez	4
MYH	MYH2	Odontosoria chinensis J. Sm.	11
MYH	MYH2	Lysimachia paridiformis Franch.	4
MYH	MYH2	Miscanthus sinensis Andersson	9
MYH	MYH2	Smilax china L.	2
MYH	MYH2	Callerya dielsiana (Harms) P. K. Lôc ex Z. Wei & Pedley	2
MYH	MYH2	Sabia japonica Maxim.	1
MYH	MYH2	Tetrastigma obtectum (Wall.) Planch.	2
MYH	MYH2	Periploca forrestii Schltr.	2
MYH	MYH2	Dalbergia hancei Benth.	1

## Sheet: Metabolites pathway difference 
Table S3 Metabolites pathway difference analysis
pathway	description	logFC	SE	Pvalues	adjPvalues
ko00590	Arachidonic acid metabolism	-2.2	0.5077	0	0.0028
ko00908	Zeatin biosynthesis	0.3796	0.0945	0.0001	0.0056
ko00471	D-Glutamine and D-glutamate metabolism	0.3336	0.0927	0.0003	0.013
ko00240	Pyrimidine metabolism	0.3239	0.0887	0.0003	0.013
ko03010	Ribosome	0.3219	0.0903	0.0004	0.013
ko00730	Thiamine metabolism	0.3048	0.0892	0.0006	0.013
ko03030	DNA replication	0.2937	0.0834	0.0004	0.013
ko03430	Mismatch repair	0.2919	0.086	0.0007	0.013
ko03060	Protein export	0.2898	0.083	0.0005	0.013
ko00980	Metabolism of xenobiotics by cytochrome P450	-0.6711	0.1952	0.0006	0.013
ko03440	Homologous recombination	0.27	0.0817	0.0009	0.0151
ko00791	Atrazine degradation	-1.251	0.3789	0.001	0.0151
ko01057	Biosynthesis of type II polyketide products	3.014	0.9381	0.0013	0.0176
ko05145	Toxoplasmosis	-2.997	0.9279	0.0012	0.0176
ko00983	Drug metabolism - other enzymes	0.5574	0.1765	0.0016	0.0194
ko00965	Betalain biosynthesis	-2.915	0.9262	0.0017	0.0194
ko00670	One carbon pool by folate	0.2464	0.079	0.0018	0.0201
ko00473	D-Alanine metabolism	0.3368	0.1095	0.0021	0.0219
ko00524	Butirosin and neomycin biosynthesis	-1.865	0.6155	0.0024	0.0242
ko03018	RNA degradation	0.2428	0.0806	0.0026	0.0244
ko00400	Phenylalanine, tyrosine and tryptophan biosynthesis	0.2334	0.079	0.0031	0.0281
ko00970	Aminoacyl-tRNA biosynthesis	0.2737	0.0942	0.0037	0.0313
ko00523	Polyketide sugar unit biosynthesis	-1.134	0.3965	0.0042	0.0331
ko00626	Naphthalene degradation	-1.379	0.4814	0.0042	0.0331
ko00520	Amino sugar and nucleotide sugar metabolism	0.4175	0.1487	0.005	0.0376
ko01051	Biosynthesis of ansamycins	0.4442	0.1633	0.0065	0.0471
